# Supplementary material for: Gastrointestinal manifestations in patients with gastric adenocarcinoma and proximal polyposis of the stomach (GAPPS): a systematic review with analysis of individual patient data
Source: Hered Cancer Clin Pract. 2024 Jul 22;22:12. doi: 10.1186/s13053-024-00284-6 (PMC11264991; doi:10.1186/s13053-024-00284-6)
Supplement: Supplementary file 1 — Supplementary Material 1 [file 13053_2024_284_MOESM1_ESM.xlsx]

## Sheet: Ark1
Family, gender, age (years), proband	Variant	Gastric polyps	Dysplasia status	Gastric cancer, age (years)	Gastrectomy, age (years)	Colorectal manifestation	Colorectal cancer	Mortality, age (years)	Publication	Country of origin
1, female, 48, proband	c.-191T>C	Yes	No dysplasia	Gastric tubular adenocarcinoma, 48 (cT3N2M1)	NA	Yes, 1 adenoma	No	Yes, 48	Mitsui et al. 2018	Japan
1, male, 52	c.-191T>C	Yes	NA	No	NA	No	No	No	Mitsui et al. 2018	Japan
1, female, 18	c.-191T>C	Yes	NA	No	NA	No	No	No	Mitsui et al. 2018	Japan
2, female, 43, proband	Point mutation within promotor 1B	Yes	Low-grade dysplasia	No	Yes	NA	NA	No	Kunovsky et al. 2019	Czech Republic
2, male, 50	Point mutation within promotor 1B	Yes	Low-grade dysplasia	No	Yes	NA	NA	No	Kunovsky et al. 2019	Czech Republic
3, male, 54, proband	c.-191T>C	Yes	No dysplasia	Gastric adenocarcinoma, 56	No	Yes, 3 adenomas	No	Yes, 56	Repak et al. 2016	Czech Republic
3, female, 26	c.-191T>C	Yes	Low-grade and high-grade dysplasia	Gastric adenocarcinoma, 31	No	No	No	Yes, 31	Repak et al. 2016	Czech Republic
3, female, 19	c.-191T>C	Yes	Low-grade and high-grade dysplasia	Gastric adenocarcinoma, 19	Yes, 19	No	No	No	Repak et al. 2016	Czech Republic
3, female, 28	c.-191T>C	Yes	Low-grade and high-grade dysplasia	Gastric adenocarcinoma, 28	Yes, 28	No	No	No	Repak et al. 2016	Czech Republic
3, female, 49	Obligate carrier	Yes	NA	Gastric adenocarcinoma, 49	NA	NA	NA	Yes, 49	Repak et al. 2016	Czech Republic
4, female, 64, proband	c.-191T>C	Yes	NA	Gastric adenocarcinoma, 64	No	NA	NA	Yes, 64	Foretova et al. 2019	Czech Republic
4, male, 30	c.-191T>C	Yes	NA	No	No	No	No	No	Foretova et al. 2019	Czech Republic
5, female, 51, proband	c.-191T>C	Yes	NA	Gastric adenocarcinoma, 60	No	No	No	Yes, 60	Foretova et al. 2019	Czech Republic
5, female, 32	c.-191T>C	NA	NA	Gastric cancer, 32	No	NA	NA	Yes, 32	Foretova et al. 2019	Czech Republic
5, female, 58	c.-191T>C	Yes	NA	Gastric adenocarcinoma, 58	No	NA	NA	Yes, 59	Foretova et al. 2019	Czech Republic
5, female, 31	c.-191T>C	No	NA	No	No	NA	NA	No	Foretova et al. 2019	Czech Republic
5, female, 29	c.-191T>C	Yes	NA	Gastric adenocarcinoma, 29 (pT1bN1G2)	Yes, 29	NA	NA	No	Foretova et al. 2019	Czech Republic
5, female, 34	c.-191T>C	Yes	NA	No	Yes, 35	NA	NA	No	Foretova et al. 2019	Czech Republic
5, male, 60	Obligate carrier	NA	NA	Gastric cancer, 60	NA	NA	NA	Yes, 60	Foretova et al. 2019	Czech Republic
6, female, 41, proband	c.-191T>C	Yes	NA	No	Yes, 42	NA	NA	No	Foretova et al. 2019	Czech Republic
6, male, 50	c.-191T>C	Yes	NA	No	Yes, 50	NA	NA	No	Foretova et al. 2019	Czech Republic
6, male, 73	Obligate carrier	NA	NA	NA	NA	NA	Yes	Yes, 73	Foretova et al. 2019	Czech Republic
7, male, 28, proband	c.-191T>C	Yes	NA	Gastric adenocarcinoma, 28	No	NA	NA	Yes, 29	Foretova et al. 2019	Czech Republic
7, female, 51	c.-191T>C	Yes	NA	No	Yes, 51	NA	NA	No	Foretova et al. 2019	Czech Republic
8, female, 40, proband	c.-191T>C	Yes	NA	Gastric adenocarcinoma, 40	No	NA	NA	Yes, 40	Foretova et al. 2019	Czech Republic
8, female, NA	c.-191T>C	NA	NA	NA	NA	NA	NA	NA	Foretova et al. 2019	Czech Republic
8, female, 65	c.-191T>C	No	NA	No	No	NA	NA	No	Foretova et al. 2019	Czech Republic
8, female, 58	c.-191T>C	Yes	NA	No	No	NA	NA	No	Foretova et al. 2019	Czech Republic
8, male, 30	c.-191T>C	Yes	NA	No	No	NA	NA	No	Foretova et al. 2019	Czech Republic
8, female, 22	c.-191T>C	Yes	NA	No	No	NA	NA	No	Foretova et al. 2019	Czech Republic
8, male, 92	c.-191T>C	NA	NA	NA	No	NA	NA	No	Foretova et al. 2019	Czech Republic
9, female, 65, proband	c.-191T>C	Yes	NA	No	Yes, 66	Yes, 1 polyp	No	No	Foretova et al. 2019	Czech Republic
9, female, 36	c.-191T>C	Yes	NA	No	No	NA	NA	No	Foretova et al. 2019	Czech Republic
10, male, 27, proband	c.-191T>C	Yes	NA	No	Yes, 27	Yes, 2 polyps	No	No	Foretova et al. 2019	Czech Republic
11, male, 34, proband	c.-191T>C	Yes	NA	No	Yes, 44	Yes, 4 polyps	NA	No	Foretova et al. 2019	Czech Republic
11, male, 39	c.-191T>C	Yes	NA	No	No	NA	NA	No	Foretova et al. 2019	Czech Republic
11, female, 65	c.-191T>C	Yes	NA	No	No	NA	NA	No	Foretova et al. 2019	Czech Republic
12, III-1, NA, 33, proband	c.-195A>C and c.-125delA	Yes	Unspecified dysplasia	No	Yes, 35	No	No	No	Worthley et al. 2012 + Li et al. 2016	Australia, USA and Canada
12, I-2, NA, NA	Obligate carrier	NA	NA	NA	NA	NA	NA	Yes	Li et al. 2016	Australia, USA and Canada
12, I-3, NA, NA	Obligate carrier	NA	NA	NA	NA	NA	NA	Yes	Li et al. 2016	Australia, USA and Canada
12, I-4, NA, NA	Obligate carrier	NA	NA	NA	NA	NA	NA	Yes	Li et al. 2016	Australia, USA and Canada
12, II-2, NA, 72	c.-195A>C and c.-125delA	No	NA	No	No	Yes, 1 tubular adenoma	No	No	Worthley et al. 2012 + Li et al. 2016	Australia, USA and Canada
12, II-4, NA, 77	c.-195A>C and c.-125delA	No	NA	No	No	Yes, 1 tubulovillous adenoma	No	No	Worthley et al. 2012 + Li et al. 2016	Australia, USA and Canada
12, II-6, NA, NA	c.-195A>C and c.-125delA	NA	NA	No	NA	No	NA	No	Li et al. 2016	Australia, USA and Canada
12, II-8, NA, NA	c.-195A>C and c.-125delA	NA	NA	Gastric cancer	NA	NA	No	No	Li et al. 2016	Australia, USA and Canada
12, II-10, NA, NA	c.-195A>C and c.-125delA	NA	NA	No	NA	NA	No	No	Li et al. 2016	Australia, USA and Canada
12, II-11, NA, 68	c.-195A>C and c.-125delA	No	NA	No	No	Yes, 1 hyperplastic polyp	No	No	Worthley et al. 2012 + Li et al. 2016	Australia, USA and Canada
12, II-12, NA, NA	Obligate carrier	NA	NA	NA	NA	NA	NA	Yes	Worthley et al. 2012 + Li et al. 2016	Australia, USA and Canada
12, II-13, NA, 58	Obligate carrier	No	NA	No	No	NA	NA	Yes	Worthley et al. 2012 + Li et al. 2016	Australia, USA and Canada
12, II-14, NA, NA	Obligate carrier	NA	NA	NA	NA	NA	NA	No	Worthley et al. 2012 + Li et al. 2016	Australia, USA and Canada
12, III-5, NA, 51	c.-195A>C and c.-125delA	Yes	NA	No	No	NA	NA	No	Worthley et al. 2012 + Li et al. 2016	Australia, USA and Canada
12, III-7, NA, 46	c.-195A>C and c.-125delA	Yes	NA	No	Yes	Yes, 8 tubular adenomas	No	No	Worthley et al. 2012 + Li et al. 2016	Australia, USA and Canada
12, III-13, NA, 53	c.-195A>C and c.-125delA	Yes	NA	No	Yes	Yes, 1 hyperplastic polyp	No	No	Worthley et al. 2012 + Li et al. 2016	Australia, USA and Canada
12, III-15, NA, 56	c.-195A>C and c.-125delA	Yes	NA	No	Yes	Yes, 3 hyperplastic polyps	No	No	Worthley et al. 2012 + Li et al. 2016	Australia, USA and Canada
12, III-17, NA, 49	c.-195A>C and c.-125delA	Yes	NA	No	No	Yes, 1 hyperplastic polyp	No	No	Worthley et al. 2012 + Li et al. 2016	Australia, USA and Canada
12, III-18, NA, 52	c.-195A>C and c.-125delA	Yes	NA	No	No	NA	NA	No	Worthley et al. 2012 + Li et al. 2016	Australia, USA and Canada
12, III-24, NA, 44	c.-195A>C and c.-125delA	Yes	NA	Gastric adenocarcinoma, 48	No	NA	NA	Yes	Worthley et al. 2012 + Li et al. 2016	Australia, USA and Canada
12, III-26, NA, 37	c.-195A>C and c.-125delA	Yes	NA	NA	Yes	No	NA	No	Worthley et al. 2012 + Li et al. 2016	Australia, USA and Canada
12, III-29, NA, 41	c.-195A>C and c.-125delA	Yes	NA	No	Yes	Yes, 1 hyperplastic polyp	No	No	Worthley et al. 2012 + Li et al. 2016	Australia, USA and Canada
12, III-30, NA, 56	c.-195A>C and c.-125delA	Yes	NA	No	No	Yes, 2 tubular adenomas	No	No	Worthley et al. 2012 + Li et al. 2016	Australia, USA and Canada
12, III-31, NA, 55	c.-195A>C and c.-125delA	Yes	NA	No	No	NA	NA	No	Worthley et al. 2012 + Li et al. 2016	Australia, USA and Canada
12, III-33, NA, NA	Obligate carrier	No	NA	No	NA	NA	NA	No	Li et al. 2016	Australia, USA and Canada
12, III-34, NA, NA	c.-195A>C and c.-125delA	Yes	NA	No	NA	NA	NA	No	Li et al. 2016	Australia, USA and Canada
12, IV-1, NA, 10	c.-195A>C and c.-125delA	Yes	Focal dysplasia	No	No	No	No	No	Worthley et al. 2012 + Li et al. 2016	Australia, USA and Canada
12, IV-2, NA, 14	c.-195A>C and c.-125delA	Yes	Focal dysplasia	No	No	NA	NA	No	Worthley et al. 2012 + Li et al. 2016	Australia, USA and Canada
12, IV-3, NA, 32	c.-195A>C and c.-125delA	Yes	NA	Gastric adenocarcinoma, 33	No	NA	NA	Yes	Worthley et al. 2012 + Li et al. 2016	Australia, USA and Canada
12, IV-4, NA, 31	c.-195A>C and c.-125delA	Yes	NA	No	Yes	Yes, 2 tubular adenomas	No	No	Worthley et al. 2012 + Li et al. 2016	Australia, USA and Canada
12, IV-8, NA, 24	c.-195A>C and c.-125delA	Yes	NA	No	No	NA	NA	No	Worthley et al. 2012 + Li et al. 2016	Australia, USA and Canada
12, IV-11, NA, 24	c.-195A>C and c.-125delA	Yes	NA	No	Yes	No	No	No	Worthley et al. 2012 + Li et al. 2016	Australia, USA and Canada
12, IV-15, NA, 25	c.-195A>C and c.-125delA	Yes	NA	No	No	No	No	No	Worthley et al. 2012 + Li et al. 2016	Australia, USA and Canada
12, IV-21, NA, 18	c.-195A>C and c.-125delA	Yes	NA	No	Yes	No	No	No	Worthley et al. 2012 + Li et al. 2016	Australia, USA and Canada
12, IV-24, NA, 36	Obligate carrier	No	NA	No	No	No	No	No	Worthley et al. 2012 + Li et al. 2016	Australia, USA and Canada
12, IV-26, NA, NA	c.-195A>C and c.-125delA	Yes	NA	No	NA	NA	NA	No	Li et al. 2016	Australia, USA and Canada
12, IV-27, NA, NA	c.-195A>C and c.-125delA	Yes	NA	No	NA	NA	NA	No	Li et al. 2016	Australia, USA and Canada
12, IV-28, NA, NA	c.-195A>C and c.-125delA	Yes	NA	No	NA	NA	NA	No	Li et al. 2016	Australia, USA and Canada
12, IV-29, NA, NA	c.-195A>C and c.-125delA	Yes	NA	No	NA	NA	NA	No	Li et al. 2016	Australia, USA and Canada
12, V-1, NA, NA	c.-195A>C and c.-125delA	Yes	NA	No	NA	NA	NA	No	Li et al. 2016	Australia, USA and Canada
12, V-2, NA, NA	c.-195A>C and c.-125delA	Yes	NA	No	NA	NA	NA	No	Li et al. 2016	Australia, USA and Canada
13, III-19, NA, 34, proband	c.-191T>C	Yes	Unspecified dysplasia	No	Yes, 48	NA	NA	No	Worthley et al. 2012 + Li et al. 2016	Australia, USA and Canada
13, II-12, NA, 75	Obligate carrier	Yes	NA	Gastric adenocarcinoma, 75	No	NA	NA	Yes	Worthley et al. 2012 + Li et al. 2016	Australia, USA and Canada
13, II-13, NA, NA	Obligate carrier	NA	NA	No	NA	NA	NA	Yes	Li et al. 2016	Australia, USA and Canada
13, III-15, NA, NA	c.-191T>C	Yes	NA	Gastric cancer	NA	NA	NA	No	Li et al. 2016	Australia, USA and Canada
13, III-17, NA, 49	c.-191T>C	Yes	NA	Gastric adenocarcinoma, 49	No	NA	NA	Yes	Worthley et al. 2012 + Li et al. 2016	Australia, USA and Canada
13, III-21, NA, 58	c.-191T>C	Yes	NA	No	Yes	Yes, 3 polyps	No	No	Worthley et al. 2012 + Li et al. 2016	Australia, USA and Canada
13, III-23, NA, 50	c.-191T>C	Yes	NA	Gastric adenocarcinoma, 50	No	No	No	Yes	Worthley et al. 2012 + Li et al. 2016	Australia, USA and Canada
13, IV-4, NA, 24	c.-191T>C	Yes	NA	No	No	NA	NA	No	Worthley et al. 2012 + Li et al. 2016	Australia, USA and Canada
13, IV-5, NA, 23	c.-191T>C	Yes	NA	No	No	NA	NA	No	Worthley et al. 2012 + Li et al. 2016	Australia, USA and Canada
14, II-2, NA, 34, proband	c.-192A>G	Yes	NA	Gastric adenocarcinoma, 34	No	NA	NA	Yes	Worthley et al. 2012 + Li et al. 2016	Australia, USA and Canada
14, II-3, NA, 33	c.-192A>G	Yes	Low-grade dysplasia	No	No	No	No	No	Worthley et al. 2012 + Li et al. 2016	Australia, USA and Canada
15, III-1, NA, NA, proband	c.-191T>C	Yes	Low-grade and high-grade dysplasia	No	NA	NA	NA	No	Li et al. 2016	Australia, USA and Canada
15, IV-1, NA, NA	c.-191T>C	Yes	NA	No	NA	NA	NA	No	Li et al. 2016	Australia, USA and Canada
16, III-4, NA, NA, proband	c.-191T>C	Yes	NA	No	NA	NA	NA	No	Li et al. 2016	Australia, USA and Canada
16, II-2, NA, NA	c.-191T>C	NA	NA	NA	NA	NA	NA	No	Li et al. 2016	Australia, USA and Canada
16, II-5, NA, NA	Obligate carrier	NA	NA	Gastric cancer	NA	NA	NA	Yes	Li et al. 2016	Australia, USA and Canada
16, III-3, NA, NA	c.-191T>C	Yes	NA	No	NA	NA	NA	No	Li et al. 2016	Australia, USA and Canada
17, III-5, NA, NA, proband	c.-191T>C	Yes	NA	No	NA	NA	NA	No	Li et al. 2016	Australia, USA and Canada
18, female, 41, proband	Point mutation within promotor 1B	Yes	No dysplasia	Gastric tubular adenocarcinoma (cT4aN1M1)	No	No	No	No	Matsumoto et al. 2021	Asia
18, male, 43	Point mutation within promotor 1B	Yes	No dysplasia	No	Yes	NA	NA	No	Matsumoto et al. 2021	Asia
18, male, 45	Point mutation within promotor 1B	Yes	No dysplasia	No	Yes	NA	NA	No	Matsumoto et al. 2021	Asia
18, female, NA	Point mutation within promotor 1B	No	No dysplasia	No	No	NA	NA	No	Matsumoto et al. 2021	Asia
19, female, 37, proband	c.-191T>C	Yes	NA	Gastric cancer, 38	Yes	No	No	No	Kanemitsui et al. 2021	Asia
19, 39, female	c.-191T>C	Yes	NA	Gastric cancer, 40	Yes	No	No	No	Kanemitsui et al. 2021	Asia
19, 63, female	Obligate carrier	Yes	NA	Gastric cancer	No	NA	NA	Yes	Kanemitsui et al. 2021	Asia
20, 24, female, proband	c.-191T>C	Yes	Severe dysplasia	Gastric adenocarcinoma in situ, 24	Yes	No	No	No	Kanemitsui et al. 2021	Asia
20, male, 57	c.-191T>C	Yes	NA	Gastric cancer, 57	Yes	No	No	No	Kanemitsui et al. 2021	Asia
21, male, 37, proband	c.-191T>C	Yes	Low-grade dysplasia	No	Yes, 37	No	No	No	Salami et al. 2022	USA
21, female, 36	c.-191T>C	Yes	Low-grade and high-grade dysplasia	No	Yes, 36	Yes, 1 hyperplastic polyp	No	No	Salami et al. 2022	USA
22, male, 60, proband	c.-191T>C	Yes	Low-grade dysplasia	Intramucosal adenocarcinoma, 60	Yes, 60	Yes, 16 adenomas	No	No	Powers et al. 2021	USA
23, female, 16, proband	c.-191T>G	Yes	No dysplasia	No	Yes	No	No	No	Roberts et al. 2021	Spain
24, female, NA	Point mutation within promotor 1B	Yes	NA	No	Yes	No	No	No	Iwakawa et al. 2022	Japan
25, female, NA, proband	Point mutation within promotor 1B	Yes	Low-grade dysplasia	No	Yes	No	No	No	Iwakawa et al. 2022	Japan
26, female, NA, proband	Point mutation within promotor 1B	Yes	NA	Gastric adenocarcinoma (T1b2)	Yes	Yes, 2 polyps	No	No	Iwakawa et al. 2022	Japan
27, female, NA	Point mutation within promotor 1B	Yes	Low-grade dysplasia	No	Yes	No	No	No	Iwakawa et al. 2022	Japan
